# Supplementary material for: Effect of Anti-Interleukin-6 Agents on Psychopathology in a Sample of Patients with Post-COVID-19 Syndrome: An Observational Study
Source: Brain Sci. 2024 Jan 3;14(1):47. doi: 10.3390/brainsci14010047 (PMC10813526; doi:10.3390/brainsci14010047)
Supplement: Supplementary file 1 [file brainsci-14-00047-s001.zip]

Archive with 1 entries (1 files):
- brainsci-2778481-supplementary.pdf
